# Supplementary material for: LSPpred Suite: Tools for Leaderless Secretory Protein Prediction in Plants
Source: Plants (Basel). 2023 Mar 23;12(7):1428. doi: 10.3390/plants12071428 (PMC10097205; doi:10.3390/plants12071428)
Supplement: Supplementary file 1 [file plants-12-01428-s001.zip]

Archive with 2 entries (2 files):
- LSPpred_paper_v011122_supp_table2.xlsx
- Supplementary_files_v2.pdf
